# Supplementary material for: Soundscape in Times of Change: Case Study of a City Neighbourhood During the COVID-19 Lockdown
Source: Front Psychol. 2021 Mar 24;12:570741. doi: 10.3389/fpsyg.2021.570741 (PMC8024535; doi:10.3389/fpsyg.2021.570741)
Supplement: Supplementary Data Sheet 1 — Audio Selection. [file Data_Sheet_1.ZIP]

Archive with 22 entries (21 files):
- AudioSelection/
- __MACOSX/._AudioSelection
- AudioSelection/Day38_2104_T-excerpt.mp3
- __MACOSX/AudioSelection/._Day38_2104_T-excerpt.mp3
- AudioSelection/Day16_3003_T-excerpt.mp3
- __MACOSX/AudioSelection/._Day16_3003_T-excerpt.mp3
- AudioSelection/Day46_2904_T-excerpt.mp3
- __MACOSX/AudioSelection/._Day46_2904_T-excerpt.mp3
- AudioSelection/Day52_0505_T-excerpt.mp3
- __MACOSX/AudioSelection/._Day52_0505_T-excerpt.mp3
- AudioSelection/Day34_1704_T-excerpt.mp3
- __MACOSX/AudioSelection/._Day34_1704_T-excerpt.mp3
- AudioSelection/Day69_2205_T-excerpt.mp3
- __MACOSX/AudioSelection/._Day69_2205_T-excerpt.mp3
- AudioSelection/Day03_1703_T-excerpt.mp3
- __MACOSX/AudioSelection/._Day03_1703_T-excerpt.mp3
- AudioSelection/Day28_1104_T-excerpt.mp3
- __MACOSX/AudioSelection/._Day28_1104_T-excerpt.mp3
- AudioSelection/Day19_0204_T-excerpt.mp3
- __MACOSX/AudioSelection/._Day19_0204_T-excerpt.mp3
- AudioSelection/Day07_2103_T-excerpt.mp3
- __MACOSX/AudioSelection/._Day07_2103_T-excerpt.mp3
