# Supplementary material for: Soundscape in Times of Change: Case Study of a City Neighbourhood During the COVID-19 Lockdown
Source: Front Psychol. 2021 Mar 24;12:570741. doi: 10.3389/fpsyg.2021.570741 (PMC8024535; doi:10.3389/fpsyg.2021.570741)
Supplement: Supplementary Data Sheet 8 — Annotations and levels of the sound source taxonomy (in csv format). [file Data_Sheet_8.CSV]

Day	Label_raw	Level_0	Level_1	Level_2	Level_3
1	seagull (9), birds (4), man voice, man (3), rattle, siren, voices, car engine (2), car swoosh, door slam, human voices, male voice, man shouting, sea gull, seagulls, distant, whistle, man voice (1), acoustic alarm, alarm (police?), ambulance, another vehicle passing by, bird, bump, chatting, door, engine in neutral, engine rising (van on a ramp), engine running, engine, idle, engine, van, close, …	seagull (9), man voice (5), birds (4), man (3), rattle, siren, voices, car engine (2), car swoosh, door slam, human voices, male voice, man shouting, sea gull, seagulls distant, whistle, acoustic alarm (1), alarm police, ambulance, another vehicle passing by, bird, bump, chatting, door, engine idle, engine in neutral, engine rising van on a ramp, engine running, engine van close, female voice, hi…	bird (21), vehicle (19), communication (15), signal (7), action (6), crowd (5), conversation (3), individual, object, onomatopoeia (2), body (1), geophony, material (1),	traffic (26), nature (22), voice (19), physical (10), people (8), sonic (2),	human (27), technological (26), natural (22),
2	church bells (12), church bell (9), birds (5), car passing (4), Church bells, dog barking, car (3), door closing, hits, soft, voice, chatting (2), church bell), dog, door slam, rain, choral (1), ba-doum loud closing of a door (?), bird, bird song, birds (distant), birds chirping, distant, birds faint, birds presence , boum loud (distant) bash, car (distant), car accelerating away, car brake , Car…	church bells (16), church bell (12), birds (5), car passing (4), dog barking, car (3), door closing, door slam, hits soft, voice, chatting (2), choral, dog, rain, someone talking, ba doum loud closing of a door (1), bird, bird song, birds chirping distant, birds distant, birds faint, birds presence, boum loud distant bash, car accelerating away, car brake, car distant, car engine, car on a ramp, …	signal (29), vehicle (19), bird (11), animal (9), music, object, conversation (7), action (6), communication (5), crowd (3), geophony, body (2), noise, onomatopoeia, individual (1),	traffic (48), nature (23), physical (15), voice (14), sonic (13), people (4),	technological (48), natural (23), human (18),
3	birds (13), bird (8), bird trill (4), music, birds chirping (3), dishes, door closing, woman voice, bump (2), electric saw, footsteps, hit, metal noise, mixed choir, soft hit, steps, traffic passing, woman, chorale (1), (car) door closing, 2nd woman speaking, alarm (reverse gear), background engine or tools noise, bash, bash car door, bash door, beep, bird chirp, bird chirps , bird song, birds an…	birds (13), bird (8), bird trill (4), music, birds chirping (3), dishes, door closing, footsteps, woman voice, bump (2), electric saw, hit, metal noise, mixed choir, soft hit, steps, traffic passing, woman, 2nd woman speaking (1), alarm reverse gear, background engine or tools noise, bash, bash car door, bash door, beep, bird chirp, bird chirps, bird song, birds and voices almost muttered, birds …	bird (33), music (20), object (16), vehicle (15), action (12), communication (9), conversation, noise (8), body (7), machine, material (5), crowd (4), onomatopoeia, signal (3), individual (2),	nature (33), physical, sonic (32), traffic (25), voice, people (6),	natural (33), human (31), technological (25),
4	birds (6), close loud hitting (3), hammer, whistling, bird (2), bird chirping, bird chirps, bump, Door, footsteps, hammer, higher pitch, Hammering, Hard hammering, people talking, voices, indistinct human and non human noise (1), bash, bird's tweet, birds chirping, bus slowing down, car, car engine, close, car swoosh and engine, cars, Chirping bird, Conversation between man and woman, door close,…	birds (6), close loud hitting (3), hammer, whistling, bird (2), bird chirping, bird chirps, bump, door, footsteps, hammer higher pitch, hammering, hard hammering, machine, people talking, voices, whistle, bash (1), birds chirping, birds tweet, bus slowing down, car, car engine close, car swoosh and engine, cars, chirping bird, conversation between man and woman, door close, door open, drone of ai…	bird (15), object (14), communication (13), conversation (12), action (9), vehicle, noise (7), onomatopoeia, body (3), machine, material (1), music (1),	voice (28), physical (24), nature (15), sonic, traffic (12),	human (28), natural (15), technological (12),
5	bird (3), door (2), footsteps, wind puffs in mic, Background voices (1), bells, Bells, bird's tweet, Bottel or glassmade object dropping, bump, carillon or similar, chatting, church bell, church bells twice, clicks, clinking, Conversation, Conversation between a man and a woman, conversation continues, dishes, distant church bells, dog barking, door, distant, Far away voices, flute music, gate op…	bird (3), bells (2), door, footsteps, laugh, wind puffs in mic, background voices (1), birds tweet, bottel or glassmade object dropping, bump, carillon or similar, chatting, church bell, church bells twice, clicks, clinking, conversation, conversation between a man and a woman, conversation continues, dishes, distant church bells, dog barking, door distant, far away voices, flute music, gate open…	conversation (10), object (7), action (6), music, vehicle, body (5), communication, signal, bird (4), crowd, geophony (3), noise, onomatopoeia, machine (2), material, animal (1), group (1),	voice (20), physical (15), traffic (13), sonic (12), nature (8), people (5),	human (25), technological (13), natural (8),
6	dog barking (13), bird (6), footsteps, dog (5), steps, door closing (4), birds (3), exotic animal, hit, airplane (2), background conversations, child, child crying, dog bark, high pitched whistle, human voices, keys, man voice, aeroplane (1), airplane passing, loud, Doppler-down, airplane, faint, background rumbling, bird chirping, birds chirping, burds, car, car passing, child cry , child speak-…	dog barking (13), bird (6), footsteps, dog (5), steps, door closing (4), birds (3), exotic animal, hit, airplane (2), background conversations, child, child crying, dog bark, high pitched whistle, human voices, keys, man voice, aeroplane (1), airplane faint, airplane passing loud doppler down, background rumbling, bird chirping, birds chirping, burds, car, car passing, child cry, child speak cry,…	animal (24), vehicle (14), bird (12), body, communication (11), object (8), action (7), conversation, crowd, individual (3), group (1), noise (1),	nature (36), voice (30), physical (15), traffic (14), people (11), sonic (1),	human (41), natural (36), technological (14),
7	child voice (4), barking (3), beep, bird, birds, dog barking, Dog barking, men talking, bang (2), car, cart, dog bark, footsteps, little dog, male voice, man, men speaking, People talking, Traffic noises, traffic passing, whisper, bashing (1), birds in background, bumps, car in the distance, cart rolling, child cries, child cry, child cry (faint), child hum, child humming, click, Construction noi…	dog barking (6), child voice (4), barking (3), beep, bird, birds, men talking, bang (2), car, cart, dog bark, footsteps, little dog, male voice, man, men speaking, people talking, traffic noises, traffic passing, whisper, bashing (1), birds in background, bumps, car in the distance, cart rolling, child cries, child cry, child cry faint, child hum, child humming, click, construction noises, delive…	animal (15), communication (13), conversation (11), vehicle (9), bird (7), onomatopoeia (6), object (5), wheels, body (3), crowd, individual, signal, machine (1), material (1),	voice (27), nature (22), traffic (18), people (6), physical, sonic (6),	human (33), natural (22), technological (18),
8	birds (4), birds chirping (3), footsteps, male voice, seagull, shaker, voices, child (2), coughing, dog steps, kids, Knock, seagulls, traffic, traffic passing, (blank) (1), backgroudn traffic sound, background conversations, Background murmur, bird chirping, Birds chirping, birds sing all time, boy shouting, bumps, Car, car in back ground, car in background, car passing, car, distant, child screa…	birds (4), birds chirping, footsteps, male voice, seagull, voices, shaker (3), child (2), coughing, dog steps, dog walking, kids, knock, seagulls, traffic, traffic passing, backgroudn traffic sound (1), background conversations, background murmur, bird chirping, birds sing all time, blank, boy shouting, bumps, car, car distant, car in back ground, car in background, car passing, child screaming, …	bird (16), communication, vehicle (12), body (7), individual, animal (5), conversation, crowd, onomatopoeia (4), action (3), object, geophony (1), noise, rest (1),	voice (28), nature (22), people (12), traffic, physical (6), sonic (5), modifiers (1),	human (40), natural (22), technological (12),
9	dog barking (7), birds (5), door (4), airplane (3), bird, bird chirping, bird singing, bird tweeting, click, door, door closing, footsteps, Bird chirping (2), birds chirping, Birds chirping, birds intense, bump, Dog barking, Door, Door closes, door opening, gate opening and closing, hit, human voices, distant, people chatting, steps, thud, voices, a person walking (1), aeroplane sound, airplane (…	dog barking (9), door (7), bird chirping (5), birds, birds chirping (4), door closing, footsteps, airplane (3), bird, bird singing, bird tweeting, click door, steps, birds intense (2), bump, door closes, door opening, gate opening and closing, hit, human voices distant, people chatting, thud, voices, a person walking (1), aeroplane sound, airplane doppler downwards, airplane flying overhead, airp…	bird (27), object (26), animal (13), vehicle (11), body (10), action (7), conversation (5), crowd, onomatopoeia (4), communication (3), noise (2), machine (1), music, rest, signal (1),	nature (40), physical (33), voice (18), traffic (13), sonic (7), people (5), modifiers (1),	natural (40), human (23), technological (13),
10	birds (14), male voice (4), bird (2), birds chirping, cart, circular saw, Construction noises, door closing, electric saw , keys, male voice, closer, metal scratching, People talking, strong electric tool, alarm (1), background human conversations, bash, bashing (plates?), bicycle or cart, bump, car accelleration, car swoosh, away, cart on a different surface, cart rolling, chatting, clack, cling…	birds (14), male voice (4), door closing (3), electric saw, people talking, bird (2), birds chirping, cart, circular saw, construction noises, door, keys, male voice closer, metal scratching, strong electric tool, alarm (1), background human conversations, bash, bashing plates, bicycle or cart, bump, car accelleration, car swoosh away, cart on a different surface, cart rolling, chatting, clack, c…	bird (18), object (14), machine (10), communication (9), wheels (7), conversation (5), crowd, material, onomatopoeia, vehicle, signal (3), action (2), group (1), music, noise (1),	traffic (25), physical (21), nature (18), voice (14), sonic (7), people (6),	technological (25), human (20), natural (18),
11	birds (10), electric bip (6), door closing (5), electronic beep (4), steps, bip (3), bird, distant traffic, door, footsteps, loud thump, slamming doors, traffic, whistle, whistling, alarm (2), alarm sound, birds chirping, can opening, car driving-by, car passing, car, closer, female voice, motorcycle, snap, super loud thump, woman talking, scan sound (1), Strong hit, 2 rattles, a thud, Background…	birds (10), electric bip (6), door closing (5), bird (4), electronic beep, steps, bip (3), car passing, distant traffic, door, footsteps, loud thump, slamming doors, traffic, whistle, whistling, alarm (2), alarm sound, birds chirping, can opening, car closer, car driving by, female voice, man whistles, motorcycle, scan sound, snap, strong hit, super loud thump, tailgate slam, woman talking, 2 rat…	vehicle (29), signal (22), object (21), bird (19), communication (15), onomatopoeia, body (10), action (8), material (7), noise, conversation (6), crowd (4), wheels (3), music (1),	traffic (54), physical (36), voice (31), sonic (23), nature (19), people (4),	technological (54), human (35), natural (19),
12	birds (7), People talking (4), footsteps (3), louder voices, woman, bird (2), birds chirping, car, door shutting, human voice, female, close, kid, knocking, voices, ambulance alarm (1), ambulance siren, background din, background traffic noise, bang (tennis ball on the floor?), bckground conversations, bird song, breath, bump, bus screech, car engine, chatting, child, child voice, children voices…	birds (7), people talking (5), footsteps (4), louder voices (3), woman, bird (2), birds chirping, car, door shutting, human voice female close, kid, knocking, steps rubber sole, talking, voices, ambulance alarm (1), ambulance siren, background din, background traffic noise, bang tennis ball on the floor, bckground conversations, bird song, breath, bump, bus screech, car engine, chatting, child, c…	bird (13), conversation, object (12), crowd (11), body (9), communication (8), individual, signal (6), vehicle, onomatopoeia (5), action (3), noise (2), wheels, geophony (1), machine (1),	voice (30), people (19), physical (15), traffic, nature (14), sonic (7),	human (49), technological (15), natural (14),
13	birds (14), bird (6), bird chirping (5), male voice (4), trolley, people talking (3), birds chirping (2), car, cars, cough, door, male voices, adult shouting (1), baby, baby and woman shout, baby shouting, baby voice, background traffic sound, bicycle wheels rolling, bird , bird song, birds and indistinct sound, brids , car engine, car engine , car engine start, car passing by, car passing-by, ca…	birds (14), bird (7), bird chirping (5), male voice (4), trolley, people talking (3), birds chirping (2), car, car engine, car passing by, cars, cough, door, male voices, adult shouting (1), baby, baby and woman shout, baby shouting, baby voice, background traffic sound, bicycle wheels rolling, bird song, birds and indistinct sound, brids, car distant, car engine start, car medium distance, car r…	bird (32), vehicle, communication (15), wheels (13), conversation (9), object, action (4), individual, body (3), crowd, material (2), onomatopoeia (1),	traffic (45), nature (32), voice (27), physical (15), people (7), sonic (1),	technological (45), human (34), natural (32),
14	traffic passing (6), car driving-by (3), bird (2), birds, birds chirping, car engine. loud, car, medium distance, cars, medium distance, dog barking, motorbike, close, voices faint, whistle, wind gut, bird chirping (1), bird chirping, close, birds, distant, car, car engine. medium, car engines. soft/far, car honk, car passing, car passing, closer, car swoosh, car swoosh (faint), car, distant, car…	traffic passing (6), car driving by (3), bird (2), birds, birds chirping, car engine loud, car medium distance, cars medium distance, dog barking, motorbike close, voices faint, whistle, wind gut, bird chirping (1), bird chirping close, birds distant, car, car distant, car engine medium, car engine noise, car engines soft far, car honk, car passing, car passing closer, car swoosh, car swoosh fain…	vehicle (26), bird (10), crowd (5), animal (4), communication, object (3), geophony (2), onomatopoeia, signal, action (1),	traffic (28), nature (16), people (5), physical (4), voice, sonic (2),	technological (28), natural (16), human (9),
15	baby (7), birds (6), car, voices, footsteps (5), keys, door closing (4), door slam, male voice, seagulls, traffic passing, undefined, children (3), hit, window shutters are raised, bird (2), bird chirps, blinds, bump, car swoosh, chatting, children voices, distant car, human voices, kid, no-human, gear, plastic bag, scratch, steps, thud, traffic, whistling, van (1), baby crying, baby voice, bang,…	baby (7), birds (6), car, voices, door closing (5), footsteps, keys, door slam (4), male voice, seagulls, traffic passing, undefined, bird (3), children, hit, window shutters are raised, bird chirps (2), blinds, bump, car swoosh, chatting, children voices, distant car, human voices, kid, kids voices, no human gear, plastic bag, rolling, scratch, steps, thud, traffic, van, whistling, baby crying (…	communication (30), vehicle (27), bird (21), object, individual (18), noise (13), action (11), body, onomatopoeia (10), crowd (9), conversation (7), material (3), animal (2), music (1),	voice (48), physical (35), people (27), traffic, sonic (24), nature (23),	human (75), technological (27), natural (23),
16	birds (5), trolley, cart (4), beep (2), birds chirping, car, cart rolling, dog bark, hits and bumps, metal object noise, music, stroller wheels, background traffic (1), bashes, bip, bird, birds chirp, birs, bump, car passing, car passing further away, car signal, cart noisy rolling further away, cart or motorcycle, cart scratch, delivery van approaching, dog barking, door, dull sound/whistle, flu…	birds (5), trolley, cart (4), stroller wheels (3), beep (2), birds chirping, car, cart rolling, dog bark, hits and bumps, metal object noise, music, ticking or water dripping, background traffic (1), bashes, bip, bird, birds chirp, birs, bump, car passing, car passing further away, car signal, cart noisy rolling further away, cart or motorcycle, cart scratch, delivery van approaching, dog barking…	wheels (20), bird (10), music (8), vehicle, onomatopoeia (6), noise (4), signal, animal (3), communication, crowd (2), material, action (1), conversation, individual, object (1),	traffic (32), sonic (18), nature (13), physical (4), voice, people (3),	technological (32), natural (13), human (7),
17	car signal (9), bip (8), birds, scan noise, tone, electronic beep, ATM (7), Electronic beep (5), car swoosh (4), traffic passing, car, distant (3), machine beeping, birds chirping, distant (2), car driving by, cars, click, drop-like, electronic beep, ATM , man voice, Traffic noises, voice, bids (1), bird, car passing, car, close, chatting, click, click, dops-like, click, drops, click, drops-like,…	car signal (9), electronic beep atm, bip (8), birds, scan noise, tone, electronic beep (5), car swoosh (4), traffic passing, car distant (3), machine beeping, birds chirping distant (2), car driving by, cars, click drop like, man voice, rain pattering, traffic noises, voice, bids (1), bird, car close, car passing, chatting, click, click dops like, click drops, click drops like, clicks, clicks dro…	signal (37), vehicle (24), noise (18), bird (13), onomatopoeia, communication (5), action (3), conversation, geophony, body (2), crowd (1), individual, material, object (1),	traffic (61), sonic (31), nature (16), voice (10), physical (5), people (2),	technological (61), natural (16), human (12),
18	seagulls (13), male voice (4), car swoosh (3), door closing, keys, running, bash (2), human voices, keys rattling, male voices, men talking, men voices, People talking, Traffic noises, adult footsteps (1), bashes, bird, bunch of keys, car drving off?, cart, cart dominating, cart receding then stops, cart wheels, church bells, churchbells, distant, distant car, door close, door closing , door lock…	seagulls (13), door closing (4), male voice, car swoosh (3), keys, people talking, running, bash (2), human conversations, human voices, keys rattling, male voices, men talking, men voices, traffic noises, adult footsteps (1), bashes, bird, bunch of keys, car drving off, cart, cart dominating, cart receding then stops, cart wheels, church bells, churchbells distant, distant car, door close, door …	bird (17), vehicle (16), object (14), wheels (12), communication (10), body (9), conversation (7), crowd (6), action (5), onomatopoeia (4), signal (3), noise (2), geophony (1), group, individual, music (1),	traffic (31), voice (26), physical (19), nature (18), people (8), sonic (7),	human (34), technological (31), natural (18),
19	child (3), glass bottles, object on a surface, car (2), child voice, hit (plate), key clicking, metal clang, metal object, metal scratching, traffic passing, baby voices very far (1), Background road , blind , car approaching, further away, car engine, cars (in a tunnel), ceramic cups, child voice followed by adult, children, Children Southing, clacking, clacking , clinking, clinking, sunblind cl…	child (3), glass bottles, object on a surface, car (2), child voice, clacking, hit plate, key clicking, metal clang, metal object, metal scratching, traffic passing, baby voices very far (1), background road, blind, car approaching further away, car engine, cars in a tunnel, ceramic cups, child voice followed by adult, children, children southing, clinking, clinking sunblind closing, delivery tru…	object (28), vehicle (19), material (10), crowd (9), communication (6), individual, action (5), noise (3), onomatopoeia, body (1), conversation, machine (1),	physical (43), traffic (20), people (15), voice (8), sonic (6),	human (23), technological (20),
20	bird (13), bird trill (12), birds, bird chirping (11), Nightingale (10), seagull (7), woman talking (6), bird chirp (4), car, human conversation (3), car passing by (2), dog barking, hit, laugh, man talking, man voice, rattle, single bird chirping, voices faint, woman, baby crying (1), background engine sound, Background voices, backgrpund engines and some steps, bash, bird chirping , bird chirpi…	bird (13), bird chirping (12), bird trill, birds, nightingale (11), seagull (8), woman talking (7), bird chirp (4), car, human conversation (3), car passing by (2), distant voices, dog barking, hit, laugh, man talking, man voice, rattle, single bird chirping, voices faint, woman, baby crying (1), background engine sound, background voices, backgrpund engines and some steps, bash, bird chirping sl…	bird (81), communication (20), conversation (18), vehicle (14), crowd (10), object (9), action (6), onomatopoeia, material (5), individual (3), animal (2), noise, wheels, music (1), signal (1),	nature (83), voice (38), physical (20), traffic (17), people (13), sonic (9),	natural (83), human (51), technological (17),
21	birds (13), bird (6), birds chirping (5), door, footsteps (4), voices, chatting (3), door slam, man, bump (2), bump, distant, dishes, Door closing, female voice, Knock, music, noise, steps, Steps, voice, voices , wind gut, ambulance (1), background traffic noise, bird chirping, bird-trill, Birds chirping, buckle clicking, bumps, car, car horn, car passing, car, distant, cart, child's voice, dista…	birds (13), bird (6), birds chirping, voices, door (5), door slam (4), footsteps, steps, chatting (3), man, bump (2), bump distant, click, dishes, door closing, female voice, knock, male voice, music, noise, opening door, voice, wind gut, ambulance (1), background traffic noise, bird chirping, bird trill, buckle clicking, bumps, car, car distant, car horn, car passing, cart, childs voice distant,…	bird (29), object (21), onomatopoeia (14), communication (13), body (10), vehicle (8), action (7), conversation (5), crowd, noise (4), signal, individual (3), material, music, geophony (2), rest (1), wheels (1),	nature (31), physical, voice (28), sonic (21), traffic (13), people (8), modifiers (1),	human (36), natural (31), technological (13),
22	birds (9), door closing (5), cart (3), airplane (2), baby, cocorita, keys, loud thump, seagull, shaking, the owner calls the dog with a whistle, bird song (whistle) (1), bird song descending, birds chirping, bumps, cat, child, claps very far, distant human voices, dog st, dog's footsteps, door clising, door slam, faint footsteps , footsteps, footsteps (female), footsteps (heels), gate, heavy door…	birds (9), door closing (5), cart (3), airplane (2), baby, cocorita, keys, loud thump, seagull, shaking, the owner calls the dog with a whistle, bird song descending (1), bird song whistle, birds chirping, bumps, cat, child, claps very far, distant human voices, dog st, dogs footsteps, door clising, door slam, faint footsteps, footsteps, footsteps female, footsteps heels, gate, heavy door, heavy …	bird (17), object (12), action (8), body, communication, individual (5), onomatopoeia, animal (4), wheels, conversation (3), crowd (2), music, vehicle, machine (1), noise (1),	nature (21), physical (20), voice (19), sonic (8), people (7), traffic (7),	human (26), natural (21), technological (7),
23	car (6), door (5), bird (3), birds, rain, thud, traffic passing, Brakes (2), bump, car braking, car, medium distance, click, locker?, drop, close, knock, People talking, Rain, screech, voices, wind gust, door opening and closing (1), (blank), adult passing by talking loudly, background conversations, background traffic noise, bash, bell, Bird chirping, bird song, birds chirping, caar door locked,…	car (6), door (5), rain, thud (4), bird (3), birds, car braking, traffic passing, brakes (2), bump, car medium distance, click locker, door closing, door opening and closing, drop close, high pitched shrill noise, knock, people talking, screech, voices, wind gust, woman talking, adult passing by talking loudly (1), background conversations, background traffic noise, bash, bell, bird chirping, bir…	vehicle (26), object (19), onomatopoeia, action (15), conversation, bird (10), geophony (8), material (7), crowd (6), communication (5), noise (4), individual (3), signal, acoustic (1), rest (1),	physical (41), traffic (29), sonic (23), voice (20), nature (18), people (9), modifiers (2),	human (29), technological, natural (18),
24	harmonica (12), dog barking (5), birds (4), music, siren, bird (3), car, dog, male voice, man talking, thump, ambulance (2), bus, cough, human voices, distant, keys rattling, musical instrument, seagulls, traffic passing, voices, agitated voice (1), alarm (ambulance?), Background conversation, background indistinct conversasions, bids and people talking, Bird , bird chirps, bird song, bus whistli…	harmonica (12), dog barking (5), music, bird (4), birds, siren, car (3), dog, male voice, man talking, thump, ambulance (2), bus, cough, human voices distant, keys rattling, musical instrument, seagulls, traffic passing, voices, agitated voice (1), alarm ambulance, background conversation, background indistinct conversasions, bids and people talking, bird chirps, bird song, bus whistling breaks, …	music (24), bird (15), communication (14), vehicle, animal (12), conversation, signal (11), action (6), body, crowd, onomatopoeia, noise (3), object, individual (2), group (1), material (1),	sonic (33), voice (32), nature (27), traffic (25), physical (10), people (9),	human (41), natural (27), technological (25),
25	dog (19), birds (9), dog barking (7), male voice (4), seagull, click (3), dog barks, footsteps (2), humans speaking, Knock, man talking, man voice, object, sbam, seagulls, voice, male, close, 1 dog bark (1), Barking dog, bird, bird chirping, birds chirping, bump (door?), bumps, chatting, child, child voice, Chirping birds, Distant murmur, dog barking up, dogs barking, door, door closing, door shu…	dog (19), birds (9), dog barking (7), seagull (5), male voice (4), click (3), dog barks, footsteps (2), humans speaking, knock, man talking, man voice, object, sbam, seagulls, voice male close, 1 dog bark (1), barking dog, bird, bird chirping, birds chirping, bump door, bumps, chatting, child, child voice, chirping birds, distant murmur, dog barking up, dogs barking, door, door closing, door shut…	animal (33), bird (22), object (10), conversation (9), onomatopoeia, communication (7), crowd (5), body (3), action (2), individual, vehicle (2),	nature (55), voice (19), physical (12), sonic (9), people (7), traffic (2),	natural (55), human (26), technological (2),
26	birds (24), bird (11), child (4), bees (3), child talking, dishes, whir, child voice (2), chirp, whistle, animal (1), around eight beats, regular on a pitched drum, bird warning, bird warning call, bird whistling, car swoosh faint, chatting, children talking, classic music, cling, cling, plates, cutlery, distant birds, distant human voices, distant music, distant voices, door, door close, fly, gl…	birds (24), bird (11), child (4), bees (3), child talking, dishes, whir, child voice (2), chirp, whistle, animal (1), around eight beats regular on a pitched drum, bird warning, bird warning call, bird whistling, car swoosh faint, chatting, children talking, classic music, cling, cling plates, cutlery, distant birds, distant human voices, distant music, distant voices, door, door close, fly, glas…	bird (43), communication (8), conversation (7), object (6), animal (5), crowd, individual (4), music, onomatopoeia, action (3), vehicle (2), acoustic (1), material, rest, signal (1),	nature (48), voice (15), physical (10), people (9), sonic (8), traffic (3), modifiers (2),	natural (48), human (24), technological (3),
27	birds (5), dog barking (4), motorbike (3), birds (sparse) (2), dog, footsteps, man and woman talking, man singing, rattling, keys?, steps, traffic, battery car (1), bird, bird song, birds chirping , bump on mike, car, car driving by, car moving away, chatting, children, coin, different women voices, distant church bells (?), distant vehicle, dog barking loud , door bang, door closing, door shutti…	birds (5), dog barking (4), motorbike (3), birds sparse (2), dog, footsteps, man and woman talking, man singing, rattling keys, steps, traffic, battery car (1), bird, bird song, birds chirping, bump on mike, car, car driving by, car moving away, chatting, children, coin, different women voices, distant church bells, distant vehicle, dog barking loud, door bang, door closing, door shutting, drag c…	conversation (13), bird (10), object, vehicle (9), action (7), animal, communication (6), body (5), crowd, material (3), wheels (2), group (1), individual, machine, noise, onomatopoeia, rest, signal (1),	voice (24), physical (20), nature (17), traffic (13), people (7), sonic (2), modifiers (1),	human (31), natural (17), technological (13),
28	child (5), male voice (4), voices, bird (3), birds, birds chirping, child voice, human voices, distant, bus (2), children, kid shouting, music, people talking, adult voices (1), airplane or big truck (faraway), animal, baby cry, background light noise and voices from neighbors , bids chirping, bird + exotic, bird fluttering, bird tweeting, closer, bird's wings flapping, birds (intense), birds and…	child (5), child voice (4), male voice, voices, bird (3), birds, birds chirping, human voices distant, bus (2), children, kid shouting, music, people talking, adult voices (1), airplane or big truck faraway, animal, baby cry, background light noise and voices from neighbors, bids chirping, bird exotic, bird fluttering, bird tweeting closer, birds and childrens talking with adults, birds intense, …	bird (18), communication, individual (10), crowd (7), vehicle, music (5), conversation (4), animal (1), material, object, spatial (1),	voice (22), nature (19), people (17), traffic (7), sonic (5), physical (2), modifiers (1),	human (39), natural (19), technological (7),
29	birds (5), footsteps (4), glass bottles (3), car in background (2), car, distant, female voice, key chain, keys rattling, male voice, steps, thump, traffic passing, woman, woman speaking, baby (1), bird song, birds chirping, birds chirping, distant, birds in background very far, birds, steps and woman talking, breaking glass, bump and hit, car, car door shut, car engine, car passing by, car very …	birds (5), footsteps (4), glass bottles, car distant (2), car in background, female voice, key chain, keys rattling, male voice, steps, thump, traffic passing, woman, woman speaking, baby (1), bird song, birds chirping, birds chirping distant, birds in background very far, birds steps and woman talking, breaking glass, bump and hit, car, car door shut, car engine, car medium distance, car medium …	vehicle (17), body (13), conversation (12), action (10), bird, material (9), crowd (7), object (6), communication (5), individual (4), onomatopoeia, noise (2), geophony (1), machine, rest (1),	voice (30), physical (25), traffic (18), nature (11), people, sonic (6), modifiers (1),	human (41), technological (18), natural (11),
30	birds (5), rattling (4), car (3), cutlery plates, door, door closing, footsteps, birds chirping (2), birds, distant, children, distant traffic, hit, human activity sounds, keys rattling, kid, male voice, noise, scratch, thuds, woman, background distant human conversations (1), background soft contunous noise, beeps (distant, beeps, distant, bird, bird , bird fluttering, birds warning call, bump, …	birds (5), rattling (4), car (3), cutlery plates, door, door closing, footsteps, beeps distant (2), bird, birds chirping, birds distant, children, distant traffic, hit, human activity sounds, keys rattling, kid, male voice, noise, scratch, thuds, woman, background distant human conversations (1), background soft contunous noise, bird fluttering, birds warning call, bump, car distance, car signal,…	action (19), object (16), bird (14), vehicle (11), individual (7), noise, onomatopoeia (6), body (5), communication, conversation, crowd (3), material, signal, machine (2), animal (1), music (1),	physical (38), traffic (16), nature (15), voice, sonic (14), people (10),	human (25), technological (16), natural (15),
31	child (7), birds (5), dog (4), dog barking, door closing, kid's voice, cough (3), door, wind gust, bird (2), bump, child voice, dog bark, door closed, door slam, electronic beep, female voice, object drop, whistle, motorbike far away (1), background indstinct conversations, background traffic/city sound, beep/alarm, bike in water puddle?, birds chirping, birds chirping, closer, birds chirping, di…	child (7), birds (5), cough (4), dog, dog barking, door closing, kids voice, door (3), wind gust, bird (2), bump, child voice, dog bark, door closed, door slam, electronic beep, female voice, object drop, scan noise, whistle, background indstinct conversations (1), background traffic city sound, beep alarm, bike in water puddle, birds chirping, birds chirping closer, birds chirping distant, brids…	communication (19), object (14), animal (11), bird, individual (10), body (8), vehicle (5), action (4), signal, geophony (3), noise, onomatopoeia, conversation (2), crowd, material, wheels (1),	voice (29), nature (25), physical (20), people (12), traffic (10), sonic (6),	human (41), natural (25), technological (10),
34	dog barking (8), door closing, bird (4), birds, bump, dog, Barking Dog (3), baby (2), children voices, dog bark, dog bark , door, kid, Knock, traffic hum, van engine, voice, 3 thuds (1), baby crying, Background bustle, background traffic noise, Bird, bird , bird chirping, bird communication, bird song, birds animated conversation, birds chirping , birds chirping, close, birds chirping, distant, c…	dog barking (8), door closing, bird (6), birds (4), bump, dog, dog bark, barking dog (3), children voice, voice, baby (2), car, children voices, door, kid, knock, traffic hum, van engine, woman voice, 3 thuds (1), baby crying, background bustle, background traffic noise, bird chirping, bird communication, bird song, birds animated conversation, birds chirping, birds chirping close, birds chirping…	object (22), animal (19), bird, vehicle (18), communication (13), onomatopoeia, crowd (7), action (6), individual, music (3), noise, geophony (1), machine, material (1),	nature (39), physical (29), sonic (19), traffic, people (13), voice (13),	natural (39), human (26), technological (19),
35	baby crying (6), baby (4), dog barking, wind gust, baby coo (3), baby giggling, dishes, female voice, baby babbling (2), bump, child voice, children, Crying child, Cutlery sounds, dog, dog bark, hits and bumps, kitchen noise, hits, kitchen noise, hits, plates, human voices, distant, acordion music (1), baby , Background music, Barking dog, bird chirp, bird fluttering, birds, birds chirping, Birds…	baby crying (6), baby (5), dishes (4), dog barking, wind gust, baby coo (3), baby giggling, female voice, baby babbling (2), birds chirping, bump, child voice, children, crying child, cutlery sounds, dog, dog bark, hits and bumps kitchen noise, hits kitchen noise, hits plates, human voices distant, scream distant, acordion music (1), background music, barking dog, bird chirp, bird fluttering, bir…	communication (25), individual (10), animal (9), bird, music, action (8), object, vehicle, crowd (6), noise, onomatopoeia, geophony (4), conversation (3), body (1),	voice (29), nature (22), sonic (21), people (16), physical, traffic (8),	human (45), natural (22), technological (8),
37	birds (9), steps (5), cart (4), footsteps, people talking, bip (3), cart rolling, hit, trolley, car (2), car engine, car swoosh, keys, screech, Something being dragged, Traffic noises, voices, alarm, distant, six times (1), alarm/recurring jingle, background city noise, bang door, bash, bash thud, bird, birds chirping, Birds chirping, bus screech, car signals faint, cars, distant, cart rolling no…	birds (9), footsteps (5), people talking, steps, cart (4), bip (3), cart rolling, hit, trolley, birds chirping (2), car, car engine, car swoosh, keys, screech, something being dragged, traffic noises, voices, alarm distant six times (1), alarm recurring jingle, background city noise, bang door, bash, bash thud, bird, bus screech, car signals faint, cars distant, cart rolling noisily, chair, chatt…	vehicle (22), bird (12), wheels, action (10), body, conversation, object, signal (7), onomatopoeia (6), crowd (5), communication (4), noise, material (1),	traffic (41), voice (24), physical (21), nature (12), sonic (10), people (5),	technological (41), human (29), natural (12),
38	birds (3), traffic, ambulance (2), car, close, cars engine noise, rattling, traffic passing, two men talking, wind on mike, People talking (1), bird chirping, birds (intense), bus, car, car engine starting, car passing, cars, close, cars, distant, Chirping Bir, Conversation , dog, engine, Equipment moving, Far away siren, female voices, human voices, male, incessant birdcalls, indistinct human vo…	birds (3), traffic, ambulance (2), car close, cars engine noise, rattling, traffic passing, two men talking, wind on mike, bird chirping (1), birds intense, bus, car, car engine starting, car passing, cars close, cars distant, chirping bir, conversation, dog, engine, equipment moving, far away siren, female voices, human voices male, incessant birdcalls, indistinct human voice, male voices, men t…	vehicle (22), bird (7), conversation, action (5), communication (4), signal, crowd (2), geophony, animal (1), music (1),	traffic (26), voice (11), nature (10), physical (5), people (2), sonic (1),	technological (26), human (13), natural (10),
39	birds (6), bird, chirping, close (3), vehicle, bird-like rattling (2), birds chirping, blind opening, Children talking, human voices, distant, people talking faint, traffic, Traffic noise (1), Traffic noise far away, Voices, (blank), bird, bird like rattling, bird tweet, close, birds chirping faint, bump, door shutting, car, distant, cars, child, child voice, child's voice faint, children voice, …	birds (6), bird chirping close (3), bird like rattling, vehicle, birds chirping (2), blind opening, children talking, dog, door opening, doorbell, human voices distant, people talking faint, traffic, voices, bird (1), bird tweet close, birds chirping faint, blank, bump door shutting, car distant, cars, child, child voice, children voice, childs voice faint, chirping birds, clacking, crowd, delive…	bird (22), vehicle (12), object (10), communication (9), crowd, conversation (6), action (4), animal (3), noise, rest, body (2), material, signal, geophony (1), individual, onomatopoeia (1),	nature (26), voice (17), physical (16), traffic (14), people (10), sonic (4), modifiers (3),	human (27), natural (26), technological (14),
41	birds (12), car (5), footsteps, voices (4), baby (3), door, cart (2), door closing, door slam, indistinct non human noise, Shutting door, steps, truck door slam, baby voice (1), birds in background, bump, car , car door, car in background, car passing rumbling , car very far, cart rolling, cart rolling away, Children playing, Chirping birds, construction machinery, Conversation between a man and …	birds (12), car (6), footsteps, voices (4), baby (3), door, steps, cart (2), door closes, door closing, door slam, indistinct non human noise, shutting door, truck door slam, baby voice (1), birds in background, bump, car door, car in background, car passing rumbling, car very far, cart rolling, cart rolling away, children playing, chirping birds, construction machinery, conversation between a ma…	vehicle (16), bird (15), object, body (10), communication, conversation (9), wheels (8), action (5), crowd, individual, noise (2), machine (1), onomatopoeia, signal (1),	voice (29), traffic (26), physical (20), nature (15), people (10), sonic (3),	human (39), technological (26), natural (15),
46	birds (20), child (8), dog (6), dog bark, dog barking, bird (5), child try to count (3), traffic passing, cart rolling (2), door closing, kid counting, man, woman, woman talking, 2nd woman talking (1), 3 dog barks, baby, baby voice, bashing objects dropping, bird , bird song, birds chirping throughout, boy talking, car, car door shut, car swoosh, chatting + children voices, child counting, child …	birds (20), child (8), dog barking (7), bird (6), dog, dog bark, child try to count (3), traffic passing, cart rolling (2), door closing, kid counting, man, woman, woman talking, 2nd woman talking (1), 3 dog barks, baby, baby voice, bashing objects dropping, bird song, birds chirping throughout, boy talking, car, car door shut, car swoosh, chatting children voices, child counting, child talking a…	bird (29), animal (22), communication (16), individual (13), conversation (9), object, crowd (6), vehicle, action (4), onomatopoeia, wheels (3), body (1), machine (1),	nature (51), voice (26), people (19), physical (13), traffic (10), sonic (4),	natural (51), human (45), technological (10),
47	dog (7), ball (5), cart (4), cart rolling (3), dog barking, Metallic rattling, baby (2), ball bouncing, ball kicked, birds, child voice, loud male voice, male voice, playing footbal, adult playing with child (1), around 10 loud ball bounces, baby voice, baby's voice, bag, manipulated, ball , Ball bounces, Ball bounces, ball bouncing, kids kicking it around, bird chirps (masked by noises), breath,…	dog (7), ball (6), cart (4), dog barking, cart rolling (3), metallic rattling, baby (2), ball bounces, ball bouncing, ball kicked, birds, child voice, loud male voice, male voice, people talking, playing footbal, adult playing with child (1), around 10 loud ball bounces, baby voice, babys voice, bag manipulated, ball bouncing kids kicking it around, bird chirps masked by noises, breath, car, car …	action (14), wheels (13), animal (12), communication, conversation (10), object (8), crowd (7), individual, body (5), bird (3), material (2), vehicle, noise (1),	voice (27), physical (24), nature (15), traffic, people (14), sonic (1),	human (41), natural (15), technological (15),
48	birds (8), older woman, bird (6), female, bird chirping (5), footsteps, child (4), talking, Children shouting (3), children voices, noise, plastic bag, child's voice (2), male voice, man voice, people talking, rollerskaters, very loud female 1, voices, woman, women conversation, (blank) (1), background: steps, birds, and noise of traffic very far, bang, bash, bird chirps, Birdcall, birds chirping…	birds (8), older woman, bird (6), female, bird chirping (5), footsteps, child (4), talking, children shouting (3), children voices, noise plastic bag, childs voice (2), male voice, man voice, people talking, rollerskaters, very loud female 1, voices, woman, women conversation, background steps birds and noise of traffic very far (1), bang, bash, bird chirps, birdcall, birds chirping faint, blank,…	communication (31), individual (24), bird (23), conversation (20), body (7), crowd (5), onomatopoeia (4), action (3), material, object, vehicle (2), wheels, music (1), noise, rest (1),	voice (58), people (29), nature (23), physical (9), sonic (6), traffic (4), modifiers (1),	human (87), natural (23), technological (4),
49	child (10), birds (6), man, footsteps (5), bump (4), bash (3), bumps, loud clack, male voice, car (2), cart, children, clack, hit (skateboard), hits, human voices, kids, keys rattling, loud thud, man voice, metal object noise, skateboard, straps being cut, trolley, 4 knocks (1), adult female scoling, baby screem, bicycle-cart rolling, bird, bird chirp, bird chirping, boards hit the wall, bunch of…	child (10), birds (6), man, footsteps (5), bump (4), bash (3), bumps, children, loud clack, male voice, car (2), cart, clack, hit skateboard, hits, human voices kids, keys rattling, loud thud, man voice, metal object noise, skateboard, straps being cut, trolley, 4 knocks (1), adult female scoling, baby screem, bicycle cart rolling, bird, bird chirp, bird chirping, boards hit the wall, bunch of ke…	individual (25), onomatopoeia (24), wheels (22), action (18), communication (11), bird (9), conversation, object (8), body (7), crowd, noise (5), vehicle (4), signal (2), acoustic (1), machine, material (1),	people (32), sonic (29), traffic, physical (27), voice, nature (9), modifiers (1),	human (59), technological (29), natural (9),
51	hammer blows (6), hammering, metal knocking (5), door closing (4), hitting, voices, birds (3), cough, hit, metal object falling, high pitch, metal clang, (blank) (2), big metal item falling, bird, bump, car, door, door slam, footsteps, hammer hitting, hit, loud thud, people talking, shuffling, sound of iron/man at work, thud, baby (1), Background conversetion , birds chirping, distant, bumps, car…	hammer blows (6), hammering, metal knocking (5), voices, door closing (4), hitting, birds (3), cough, hit metal object falling high pitch, metal clang, big metal item falling (2), bird, blank, bump, car, door, door slam, footsteps, hammer, hammer hitting, hit, knock, loud thud, people talking, shuffling, sound of iron man at work, thud, baby (1), background conversetion, birds chirping distant, b…	object (30), action (22), onomatopoeia (12), body (11), material, communication (10), vehicle, conversation (7), bird (6), crowd (5), machine (3), noise, individual (2), rest, animal (1),	physical (63), voice (28), sonic (15), traffic (13), nature (7), people, modifiers (2),	human (35), technological (13), natural (7),
52	bird (7), bird call (5), Chirping bird (4), church bells, people talking, birds (3), thud, bird chirping (2), car door shut, car engine, cart, hit, male voice, scratch, 12 bells (1), acoustic signal, alarm (van reverse?), background buzz, bash boum (faint), bell tower, bells and trolley passing by, bids, bird communication, bird song, bird's tweet, birds and people chatting, birds, distant, bump,…	bird (7), bird call (5), church bells, people talking, chirping bird (4), birds (3), thud, bird chirping (2), car door shut, car engine, cart, door closing, hit, male voice, scratch, 12 bells (1), acoustic signal, alarm van reverse, background buzz, bash boum faint, bell tower, bells and trolley passing by, bids, bird communication, bird song, birds and people chatting, birds distant, birds tweet…	bird (28), object (17), vehicle (15), signal (14), action (12), conversation (11), onomatopoeia (10), crowd (9), noise (4), communication (3), machine, material, wheels, animal (2), body, individual (1), music (1),	traffic (35), physical (32), nature (30), voice (16), sonic (15), people (10),	technological (35), natural (30), human (26),
54	church bells (5), dog barking, bird chirping (3), bump, soft, car horn, female voice, people talking, bell (2), bird, bird communication, Car honking, car horns, car whistling, claxon, cough, distant voices, hit, door, horn, object hit, voices, 2 loud thuds (1), angry dog, backpack zipper sound, bash, bell and woman talking, bird chirp, bird chirps, bird tweeting, bird warning chirps, bird warnin…	church bells (5), dog barking, people talking (4), bird chirping (3), bump soft, car horn, female voice, bell (2), bird, bird communication, car honking, car horns, car whistling, claxon, cough, distant voices, dog, hit door, horn, object hit, voices, 2 loud thuds (1), angry dog, backpack zipper sound, bash, bell and woman talking, bird chirp, bird chirps, bird tweeting, bird warning chirps, bird…	signal (26), bird (16), vehicle (13), action (12), animal (10), conversation, crowd (9), object, onomatopoeia (8), communication (5), body (3), noise, individual (2), group (1), material, music, wheels (1),	traffic (40), nature (26), physical (22), voice (18), people (12), sonic (12),	technological (40), human (30), natural (26),
56	church bells (4), cough (3), thud, bell (2), bicycle, bicycle rolling, bird, child voice, children, Children shouting, children voices, children's laughters, crowd, distant crowd, footsole screech, hit, kids shouting, people talking, thuds, alarm (1), bike, bird chirps, birds chirping, bottle crashing, car lock beep, chatting + children voices, child bike, child laughing, child laughter playing, …	church bells (5), cough (3), thud, bell (2), bicycle, bicycle rolling, bird, child voice, children, children shouting, children voices, childrens laughters, crowd, distant crowd, footsole screech, hit, kids shouting, people talking, thuds, alarm (1), bike, bird chirps, birds chirping, bottle crashing, car lock beep, chatting children voices, child bike, child laughing, child laughter playing, chi…	communication (21), body (14), signal (11), wheels, crowd (8), action (6), onomatopoeia, conversation (5), bird (4), material, object, individual (3), vehicle (2), machine (1),	voice (40), traffic (25), physical (14), people (11), sonic (6), nature (4),	human (51), technological (25), natural (4),
60	bird (8), child (6), Bird chirping (5), children, Children shouting, kids shouting, closer (4), kids' scooter (3), baby (2), birds, birds, closer, children voice, distant voices, human voices, squirr (bell?), Wheels rattling, woman, amplified female (1), baby crying, background voices, bell, bike, birds chirping, birds, distant, boum, broadcast, car, car honk , cart, cart rolling, cart rolling wh…	bird (8), child (6), bird chirping (5), children, children shouting, footsteps (4), kids shouting closer, kids scooter (3), baby (2), birds, birds closer, children voice, distant voices, human voices, kids shouting, people talking, squirr bell, wheels rattling, woman, amplified female (1), baby crying, background voices, bell, bike, birds chirping, birds distant, boum, broadcast, car, car honk, c…	bird (20), communication (18), individual (17), wheels (12), crowd (11), body (7), action (5), signal, conversation (4), object, vehicle, onomatopoeia (2), group (1), music, noise (1),	people (29), voice, traffic (21), nature (20), physical (9), sonic (4),	human (58), technological (21), natural (20),
62	birds (6), footsteps (5), dog bark (3), bike (2), Birdcalls, car, child, children, dog barking, dog barks, door closing, hit wood, male voice, Someone laughing, steps, traffic passing, voices, animal (1), animal (dog?), audible conversation, audible conversations, background din, background street activity sound (families), bicycle wheel, bird, bird song, bird's tweet, birds chirping, bump, Child…	birds (6), footsteps, dog bark (3), bike (2), birdcalls, car, child, children, dog, dog barking, dog barks, door closing, hit wood, male voice, someone laughing, steps, traffic passing, voices, animal (1), animal dog, audible conversation, audible conversations, background din, background street activity sound families, bicycle wheel, bird, bird song, birds chirping, birds tweet, bump, children s…	communication (17), bird (14), body (12), animal (11), action (10), conversation (9), object (8), individual (6), crowd (5), onomatopoeia, vehicle, wheels (3), group (1), machine, material, noise, signal (1),	voice (38), nature (25), physical (19), people (12), traffic (10), sonic (6),	human (50), natural (25), technological (10),
64	birds (10), dog barking (7), birds, distant (5), child (4), bird (3), child voice, exotic animal, car (2), dishes noise, dog, dog bark, door, footsteps, keys rattling, man, man voice, People talking, women talking, bird communication (1), Birdcalls, birds chirping, bunch of keys, car starting, car, distant, chid speaking, chidren talking with adult, child and adult, child and man speking, childre…	birds (10), dog barking (7), birds distant (5), child (4), bird (3), child voice, exotic animal, people talking, car (2), dishes noise, dog, dog bark, door, footsteps, keys rattling, man, man voice, women talking, bird communication (1), birdcalls, birds chirping, bunch of keys, car distant, car starting, chid speaking, chidren talking with adult, child and adult, child and man speking, children,…	bird (21), conversation (19), animal (15), object, communication (12), individual (11), vehicle (8), action (7), crowd (4), material, noise (3), body (2), group (1), machine (1),	nature (36), voice (33), physical (26), people (16), traffic (9), sonic (3),	human (49), natural (36), technological (9),
65	baby (5), beep (3), birds, bumps, kids, bird chirping (2), bird, pigeon, bump, cart, child voice, footsteps, hit, male voice, muffled voices, object movement, Something drops, thud, a slam (1), airflow, airplane, airplane passing, alarm, Baby babbles, baby coo, baby voice , background city traffic noise, not too loud, background conversations, beep sound, beeps, bird, bird chirping, soft, birds c…	baby (5), beep (3), birds, bumps, footsteps, kids, bird chirping (2), bird pigeon, bump, cart, child voice, hit, male voice, muffled voices, object movement, something drops, thud, a slam (1), airflow, airplane, airplane passing, alarm, baby babbles, baby coo, baby voice, background city traffic noise not too loud, background conversations, beep sound, beeps, bird, bird chirping soft, birds chirp…	individual (15), onomatopoeia (14), bird (12), action (11), conversation, communication (10), vehicle, signal (9), wheels (8), body (6), crowd, object (4), material (3), music, machine (2), noise, group (1),	traffic (29), voice (27), people (22), sonic (19), physical (18), nature (12),	human (49), technological (29), natural (12),
69	dog barking (7), child (6), bird (3), children, woman, alarm/whistle (2), children voices, door hinge, engine, human voice, kids, close, man, screeching, steps, animal (1), baby, background conversations parents kids, Barking dog, bike or toy, bird tweeting, swallow, bird tweeting, swallow , birds, birds chirping, birds chirping, distant, birds tweeting, birds, swallows, bump, car, car traffic so…	child (7), dog barking, bird (3), children, woman, alarm whistle (2), bird tweeting swallow, children voices, door closing, door hinge, engine, human voice kids close, man, screeching, steps, animal (1), baby, background conversations parents kids, barking dog, bike or toy, birds, birds chirping, birds chirping distant, birds swallows, birds tweeting, bump, car, car traffic sounds, chatting overc…	individual (18), communication (13), crowd (12), animal (11), bird (10), body (7), onomatopoeia, object (6), vehicle, wheels, conversation (4), action (3), noise, signal (2), machine (1),	people (30), voice (24), nature (21), traffic (15), sonic (10), physical (9),	human (54), natural (21), technological (15),
